# Supplementary material for: Serogroup Distribution of Leptospira Among Humans and Rodents in Zakarpattia Oblast, Ukraine (2018–2023)
Source: Microorganisms. 2025 Mar 7;13(3):614. doi: 10.3390/microorganisms13030614 (PMC11945033; doi:10.3390/microorganisms13030614)
Supplement: Supplementary file 1 [file microorganisms-13-00614-s001.zip]

Archive with 2 entries (2 files):
- Supplementary File S2.xlsx
- Supplementary File S1.pdf.pdf
