# Supplementary material for: Serogroup Distribution of Leptospira Among Humans and Rodents in Zakarpattia Oblast, Ukraine (2018–2023)
Source: Microorganisms. 2025 Mar 7;13(3):614. doi: 10.3390/microorganisms13030614 (PMC11945033; doi:10.3390/microorganisms13030614)
Supplement: Supplementary file 1 [file microorganisms-13-00614-s001.zip › Supplementary File S2.xlsx]

## Sheet: Аркуш1
2023 (Transcarpathian districts) Count	January	February	March	April	May	June	July	August	September	October	November	December	Total
1. Berehivska
2. Velykoberezhka
3. Velykobyyhanska
4. Kosonska
5. Bativska
6. Vylotska
7. Vynohradivska												1	1
8. Korolivska								1					1
9. Pyiterfolvivska											1		1
10. Kamyanska								1					1
11. Bilkivska									1		2	1	4
12. Dovzhanska									1		2		3
13. Zarichanska
14. Irshavska							1		2	3	1		7
15. Keretskivska									2				2
16. Vyshkivska										1			1
17. Horinchivska										1			1
18. Drahivska									1	1			2
19. Khustska						1		1		3	2		7
20. Kolochavska
21. Mizhgirska						1							1
22. Pylypetska										1			1
23. Synevyrska
24. Nelipynska										1			1
25. Polyanska								3	5	3		1	12
26. Svaliavska								1	3	3		3	10
27. Velykoluchkivska
28. Verkhnokoropetska												1	1
29. Horondivska
30. Ivanovetska								1				1	2
31. Kolchynska												1	1
32. Chinadiyivska								1					1
33. Mukachivska									1	1		1	3
34. Volovetska									1	1			2
35. Zhdeniivska									1				1
36. Nyzhn'ovorit'ska										1	1		2
37. Uzhhorodska								3	1				4
38. Baranynska									1		1		2
39. Velykodobronska
40. Onokivska								2		2	1		5
41. Srednyanska						1				1	1	2	5
42. Syurtivska
43. Kholmkivska									1	1			2
44. Chopska									1				1
45. Dubrynytsko-Maloberezhnyanska								1	6	1	1	1	10
46. Perechynska						1	1	5	9		4		20
47. Turie-Remetivska						1	1	1	8	4	1		16
48. Stavnenska									1	1			2
49. Velykoberznyanska
50. Kostrinska								2		4	1		7
51. Bedevlianska
52. Bushtynska
53. Vylkhovetska
54. Dubivska
55. Neresnytska									1		1		2
56. Solotvynska
57. Teresvyanska
58. Tiachivska									1				1
59. Uhl'yanska											1		1
60. Ust-Chornyanska
61. Bohdanska
62. Velykobychkivska								1					1
63. Rakhivska								1			1		2
64. Yasin'yanska
Total						5	3	25	47	34	23	13	150
